# Supplementary material for: The thirsty fly: Ion transport peptide (ITP) is a novel endocrine regulator of water homeostasis in Drosophila
Source: PLoS Genet. 2018 Aug 23;14(8):e1007618. doi: 10.1371/journal.pgen.1007618 (PMC6124785; doi:10.1371/journal.pgen.1007618)
Supplement: S1 Dataset — (XLSX) [file pgen.1007618.s017.xlsx]

## Sheet: Figure1
F1_A																						daGS>ITP off	1
water content (%)
		body water (%)
no desiccation	replicate 1	72.7097
	replicate 2	72.947
	replicate 3	73.8822
	replicate 4	72.2788
	replicate 5	71.9383
	replicate 6	72.0186
6h of desiccation	replicate 1	70.0814
	replicate 2	71.3594
	replicate 3	70.5821
	replicate 4	71.1073
	replicate 5	69.8635
	replicate 6	70.2782
	replicate 7	70.0408
F1_B
transcriptional changes of ITP
primer pair for all ITP isoforms		fold change
control (fold change)	replicate 1	1.14435
	replicate 2	0.647384
	replicate 3	1.20826
desiccation (fold change)	replicate 1	4.54443
	replicate 2	2.75032
	replicate 3	4.84043
F1_C
transcriptional changes of ITP
primer pair for ITP-RE (ITP)
control (fold change)	replicate 1	0.868792
	replicate 2	0.633993
	replicate 3	1.49721
																						daGS>ITP on
desiccation (fold change)	replicate 1	4.0106																				daGS>ITP off
	replicate 2	2.16455
	replicate 3	3.33766																				daGS>ITP off
F1_D
viability
		adults	eggs
da>ITPi	replicate 1	25	206
	replicate 2	48	180
	replicate 3	25	180
ITPi	replicate 1	110	118
	replicate 2	189	201
	replicate 3	118	120
da-GAL4	replicate 1	230	237
	replicate 2	221	238
	replicate 3	101	120
F1_E
water content (%)
daGS>ITP off		body water (%)
	replicate 1	72.7097
	replicate 2	72.947
	replicate 3	73.8822
	replicate 4	72.0186
	replicate 5	72.0699
	replicate 6	72.2788
	replicate 7	71.4286
	replicate 8	71.9383
daGS>ITP on
	replicate 1	74.5146
	replicate 2	79.3248
	replicate 3	75.5187
	replicate 4	76.0044
	replicate 5	75.7338
	replicate 6	75.1233
	replicate 7	74.9291
	replicate 8	74.4595
F1_F
water content (%)
daGS>ITPi off		body water (%)
	replicate 1	72.1488
	replicate 2	72.8346
	replicate 3	71.9258
	replicate 4	72.552
	replicate 5	73.0693
	replicate 6	72.054
daGS>ITPi on	replicate 1	69.6915
	replicate 2	70.8251
	replicate 3	69.5485
	replicate 4	71.3605
	replicate 5	70.5224
	replicate 6	69.8326
	replicate 7	69.5298
	replicate 8	69.1884
F1_G
desiccation resistance
	raw data: number of dead flies
		time (h)
	nr of dead flies in given replicate	0	10	13	17.5	25	35
daGS>ITP off	replicate 1	0	1	11	14	17	17
	replicate 2	0	3	10	17	21	21
	replicate 3	0	3	13	16	22	22
	replicate 4	0	4	10	22	23	23
daGS>ITP on	replicate 1	0	17	23	23	23	23
	replicate 2	0	17	24	25	25	25
	replicate 3	0	11	22	22	22	22
F1_H
desiccation resistance
	raw data: number of dead flies
		time (h)
	nr of dead flies in given replicate	0	10	13	17.5	25	35
daGS>ITPi off	replicate 1	0	3	11	16	21	27
	replicate 2	0	3	5	7	14	21
	replicate 3	0	1	2	16	18	20
	replicate 4	0	0	5	8	18	20
daGS>ITPi on	replicate 1	0	8	14	14	20	21
	replicate 2	0	9	19	21	21	21
	replicate 3	0	8	20	20	22	22
	replicate 4	0	8	17	20	25	25

## Sheet: Figure2
F2_C
transcriptional changes of ITP
primer pair for ITP-RE (ITP)			fold change
Impl2-TARGET>ITPi	control	replicate 1	0.959462
		replicate 2	0.9928
		replicate 3	1.04981
	ITPi	replicate 1	0.49378
		replicate 2	0.622043
		replicate 3	0.682955
daGS>ITPi	control	replicate 1	0.945616
		replicate 2	0.980477
		replicate 3	1.07857
	ITPi	replicate 1	0.484101
		replicate 2	0.34883
		replicate 3	0.410554
F2_D
water content (%)
		body water (%)
tub-GAL80[ts]; Impl2>ITPi	replicate 1	70.1235
	replicate 2	71.6599
	replicate 3	71.3604
	replicate 4	71.5786
	replicate 5	71.6167
	replicate 6	71.7892
	replicate 7	71.9385
	replicate 8	71.9304
tub-GAL80[ts]; Impl2-GAL4	replicate 1	72.0736
	replicate 2	71.7737
	replicate 3	70.3725
	replicate 4	69.3819
	replicate 5	69.8565
	replicate 6	71.8991
	replicate 7	70.3692
ITPi	replicate 1	70.4002
	replicate 2	72.8217
	replicate 3	71.8395
	replicate 4	71.4833
	replicate 5	70.3937
	replicate 6	71.4004
F2_E
desiccation resistance
	raw data: number of dead flies
		time (h)
		3	12	15	18	21
tub-GAL80[ts]; Impl2>ITPi	replicate 1	0	10	14	15	15
	replicate 2	0	14	15	16	16
	replicate 3	0	13	18	18	18
tub-GAL80[ts]; Impl2-GAL4	replicate 1	0	2	16	16	16
	replicate 2	0	10	21	21	21
	replicate 3	0	7	25	27	27
	replicate 4	0	1	10	22	23
ITPi	replicate 1	0	7	20	22	22
	replicate 2	0	4	18	19	19
	replicate 3	0	5	22	23	23
	replicate 4	0	8	14	19	19
F2_F
water content (%)
		body water (%)
0 uM	replicate 1	72.6667
	replicate 2	69.7222
	replicate 3	69.5266
	replicate 4	69.4517
	replicate 5	69.9454
50 uM	replicate 1	74.0385
	replicate 2	70.2857
	replicate 3	72.9496
	replicate 4	69.8551
	replicate 5	70.8723
	replicate 6	70.2857
	replicate 7
		68.7135
200 uM	replicate 1	68.9441
	replicate 2	69.6486
	replicate 3	69.3252
	replicate 4	68.6567
	replicate 5	67.893
F2_G
desiccation resistance
	raw data: number of dead flies
		time (h)
daGS>ITPi		5	12	13	14	15	16	17	18
0 uM	replicate 1	0	5	11	13	15	16	16	16
	replicate 2	0	5	10	13	15	16	16	16
	replicate 3	0	6	8	11	12	12	13	14
	replicate 4	0	5	8	8	13	13	14	15
50 uM	replicate 1	0	6	13	13	15	15	15	15
	replicate 2	0	8	12	14	14	14	14	14
	replicate 3	0	9	11	11	14	15	16	16
200 uM	replicate 1	0	9	12	12	12	13	13	13
	replicate 2	0	8	10	12	13	14	14	14
	replicate 3	3	10	10	11	13	13	13	13

## Sheet: Figure3
F3_A
transcriptional changes of ITP
all ITPtranscripts		fold change
control	replicate 1	1.1874
	replicate 2	0.671739
	replicate 3	1.25372
osmotic stress	replicate 1	16.8581
	replicate 2	116.14
	replicate 3	3.74845
F3_B
transcriptional changes of ITP
ITP-RE transcript		fold change
control	replicate 1	0.868792
	replicate 2	0.633993
	replicate 3	1.49721
osmotic stress	replicate 1	2.13481
	replicate 2	2.79547
	replicate 3	2.04095
F3_C
water content (%)
		body water (%)
control	replicate 1	71.3043
	replicate 2	72.6997
	replicate 3	71.292
	replicate 4	71.6357
	replicate 5	75.3676
	replicate 6	71.6729
osmotic stress	replicate 1	70.8569
	replicate 2	69.9527
	replicate 3	69.2308
	replicate 4	71.0169
	replicate 5	68.8889
	replicate 6	69.8795
F3_F
osmotic stress resistance
	raw data: number of dead flies
		time (h)
	nr of dead flies in given replicate	13	15	20.5	28	38	45.5	53	63	70.5	78	88	95.5	103	113	120.5	128	138
daGS>ITPi off	replicate 1	1	1	1	1	3	6	7	10	11	15	16	17	19	20	22	22	22
	replicate 2	0	0	0	0	1	1	2	6	11	12	12	15	15	18	20	21	22
	replicate 3	0	0	1	1	1	3	7	9	12	14	14	19	22	22	22	22	22
daGS>ITPi on	replicate 1	0	1	3	3	3	6	10	10	14	17	19	20	22	22	22	22	22
	replicate 2	0	0	0	0	0	4	6	10	12	15	16	17	20	21	22	22	22
	replicate 3	1	1	1	1	2	8	12	14	17	17	18	19	20	20	22	22	22
F3_D
osmotic stress resitance
	raw data: number of dead flies
		time (h)
	nr of dead flies in given replicate	13	15	20.5	28	38	45.5	53	63	70.5	78	88	95.5	103	113	120.5
daGS>ITP off	replicate 1	0	1	1	4	6	6	10	10	12	18	20	21	22	22	22
	replicate 2	0	3	6	6	8	10	10	13	14	15	20	20	20	21	22
	replicate 3	0	1	1	1	1	4	6	6	13	19	21	21	22	22	22
daGS>ITP on	replicate 1	4	5	8	8	14	18	22	22
	replicate 2	5	11	12	13	18	20	22	22
	replicate 3	0	4	7	8	14	20	21	22
F3_H
osmotic stress resistance
	raw data: number of dead flies
		time (h)
		0	9	16.5	24	33	40.5	48	57	64.5
tub-GAL80[ts]; Impl2>ITPi	replicate 1	0	1	2	5	14	17	22	24	25
	replicate 2	0	2	8	12	17	22	23	26	26
	replicate 3	0	1	10	12	22	23	24	24	24
tub-GAL80[ts]; Impl2-GAL4	replicate 1	0	0	0	2	13	24	25	26	26
	replicate 2	0	0	2	5	11	14	15	23	23
	replicate 3	0	2	2	5	9	14	16	20	20
ITPi	replicate 1	0	1	2	3	6	8	9	20	20
	replicate 2	0	1	2	4	11	15	17	20	20
	replicate 3	0	2	4	4	10	18	26	26	26
F3_I
water content (%)
genotype	food	replicate	body water (%)
tub-GAL80[ts]; Impl2>ITPi	standard	replicate 1	70.1235
tub-GAL80[ts]; Impl2>ITPi	standard	replicate 2	71.6599
tub-GAL80[ts]; Impl2>ITPi	standard	replicate 3	71.3604
tub-GAL80[ts]; Impl2>ITPi	standard	replicate 4	71.5786
tub-GAL80[ts]; Impl2>ITPi	standard	replicate 5	71.6167
tub-GAL80[ts]; Impl2>ITPi	standard	replicate 6	71.7892
tub-GAL80[ts]; Impl2>ITPi	standard	replicate 7	71.9385
tub-GAL80[ts]; Impl2>ITPi	standard	replicate 8	71.9304
tub-GAL80[ts]; Impl2>ITPi	osmotic stress	replicate 1	70.5479
tub-GAL80[ts]; Impl2>ITPi	osmotic stress	replicate 2	69.5035
tub-GAL80[ts]; Impl2>ITPi	osmotic stress	replicate 3	70.318
tub-GAL80[ts]; Impl2>ITPi	osmotic stress	replicate 4	69.8361
tub-GAL80[ts]; Impl2>ITPi	osmotic stress	replicate 5	69.7595
tub-GAL80[ts]; Impl2>ITPi	osmotic stress	replicate 6	70.1031
tub-GAL80[ts]; Impl2>ITPi	osmotic stress	replicate 7	70.1754
tub-GAL80[ts]; Impl2>ITPi	osmotic stress	replicate 8	68.3891
tub-GAL80[ts]; Impl2-GAL4	standard	replicate 1	72.0736
tub-GAL80[ts]; Impl2-GAL5	standard	replicate 2	71.7737
tub-GAL80[ts]; Impl2-GAL6	standard	replicate 3	70.3725
tub-GAL80[ts]; Impl2-GAL7	standard	replicate 4	69.3819
tub-GAL80[ts]; Impl2-GAL8	standard	replicate 5	69.8565
tub-GAL80[ts]; Impl2-GAL9	standard	replicate 6	71.8991
tub-GAL80[ts]; Impl2-GAL10	standard	replicate 7	70.3692
tub-GAL80[ts]; Impl2-GAL11	osmotic stress	replicate 1	68
tub-GAL80[ts]; Impl2-GAL12	osmotic stress	replicate 2	69.5652
tub-GAL80[ts]; Impl2-GAL13	osmotic stress	replicate 3	68.4932
tub-GAL80[ts]; Impl2-GAL14	osmotic stress	replicate 4	66.436
tub-GAL80[ts]; Impl2-GAL15	osmotic stress	replicate 5	69.7987
tub-GAL80[ts]; Impl2-GAL16	osmotic stress	replicate 6	68.5185
tub-GAL80[ts]; Impl2-GAL17	osmotic stress	replicate 7	68.8963
tub-GAL80[ts]; Impl2-GAL18	osmotic stress	replicate 8	67.3267
ITPi	standard	replicate 1	70.4002
ITPi	standard	replicate 2	72.8217
ITPi	standard	replicate 3	71.8395
ITPi	standard	replicate 4	71.4833
ITPi	standard	replicate 5	70.3937
ITPi	standard	replicate 6	71.4004
ITPi	standard	replicate 7	70.9044
ITPi	osmotic stress	replicate 8	69.7674
ITPi	osmotic stress	replicate 1	69.6023
ITPi	osmotic stress	replicate 2	70.566
ITPi	osmotic stress	replicate 3	69.6721
ITPi	osmotic stress	replicate 4	70.7317
ITPi	osmotic stress	replicate 5	69.2691
ITPi	osmotic stress	replicate 6	69.8582
ITPi	osmotic stress	replicate 7	68
F3_E
water content (%)
genotype	food	replicate	body water (%)
daGS>ITP off	standard	replicate 1	72.7097
daGS>ITP off	standard	replicate 2	72.947
daGS>ITP off	standard	replicate 3	73.8822
daGS>ITP off	standard	replicate 4	72.0186
daGS>ITP off	standard	replicate 5	72.0699
daGS>ITP off	standard	replicate 6	72.2788
daGS>ITP off	standard	replicate 7	71.4286
daGS>ITP off	standard	replicate 8	71.9383
daGS>ITP off	4%NaCl	replicate 1	70.273
daGS>ITP off	4%NaCl	replicate 2	69.4611
daGS>ITP off	4%NaCl	replicate 3	67.1228
daGS>ITP off	4%NaCl	replicate 4	71.3884
daGS>ITP off	4%NaCl	replicate 5	69.4352
daGS>ITP off	4%NaCl	replicate 6	69.9223
daGS>ITP off	4%NaCl	replicate 7	71.5321
daGS>ITP off	4%NaCl	replicate 8	70.549
daGS>ITP on	standard	replicate 1	74.5146
daGS>ITP on	standard	replicate 2	79.3248
daGS>ITP on	standard	replicate 3	75.5187
daGS>ITP on	standard	replicate 4	76.0044
daGS>ITP on	standard	replicate 5	75.1233
daGS>ITP on	standard	replicate 6	74.9291
daGS>ITP on	standard	replicate 7	74.4595
daGS>ITP on	4%NaCl	replicate 1	74.4388
daGS>ITP on	4%NaCl	replicate 2	73.6641
daGS>ITP on	4%NaCl	replicate 3	74.151
daGS>ITP on	4%NaCl	replicate 4	74.0978
daGS>ITP on	4%NaCl	replicate 5	73.3204
daGS>ITP on	4%NaCl	replicate 6	73.2602
daGS>ITP on	4%NaCl	replicate 7	73.1717
F3_G
water content (%)
genotype	food	replicate	body water (%)
daGS>ITPi off	standard	replicate 1	72.1488
daGS>ITPi off	standard	replicate 2	72.8346
daGS>ITPi off	standard	replicate 3	71.9258
daGS>ITPi off	standard	replicate 4	72.552
daGS>ITPi off	standard	replicate 5	73.0693
daGS>ITPi off	standard	replicate 6	72.054
daGS>ITPi off	4%NaCl	replicate 1	70.2313
daGS>ITPi off	4%NaCl	replicate 2	69.9527
daGS>ITPi off	4%NaCl	replicate 3	71.2899
daGS>ITPi off	4%NaCl	replicate 4	69.2308
daGS>ITPi off	4%NaCl	replicate 5	70.0252
daGS>ITPi off	4%NaCl	replicate 6	70.9831
daGS>ITPi off	4%NaCl	replicate 7	68.8499
daGS>ITPi off	4%NaCl	replicate 8	70.8569
daGS>ITPi on	standard	replicate 1	69.6915
daGS>ITPi on	standard	replicate 2	70.8251
daGS>ITPi on	standard	replicate 3	69.5485
daGS>ITPi on	standard	replicate 4	71.3605
daGS>ITPi on	standard	replicate 5	70.5224
daGS>ITPi on	standard	replicate 6	69.8326
daGS>ITPi on	standard	replicate 7	69.5298
daGS>ITPi on	standard	replicate 8	69.1884
daGS>ITPi on	4%NaCl	replicate 1	69.9957
daGS>ITPi on	4%NaCl	replicate 2	71.4101
daGS>ITPi on	4%NaCl	replicate 3	70.8541
daGS>ITPi on	4%NaCl	replicate 4	70.9639
daGS>ITPi on	4%NaCl	replicate 5	70.2052
daGS>ITPi on	4%NaCl	replicate 6	70.6544
daGS>ITPi on	4%NaCl	replicate 7	71.0359

## Sheet: Figure4
F4_B
% of flies that started feeding
		1h	1h	1.5 h	1.5 h	3h	3h
raw nr of flies		blue	non-blue	blue	non-blue	blue	non-blue
daGS>ITP off	replicate 1	1	24	7	18	17	0
	replicate 2	2	23	7	14	20	0
	replicate 3	0	25	7	18	20	0
	replicate 4	10	15	14	11	18	3
daGS>ITP on	replicate 1	1	24	4	12	18	0
	replicate 2	2	23	5	15	15	1
	replicate 3	5	20	16	9	25	0
	replicate 4	9	16	15	10	17	0
F4_C
% of flies that started feeding
		1h	1h	1.5 h	1.5 h	3h	3h
raw nr of flies		blue	non-blue	blue	non-blue	blue	non-blue
daGS>ITPi off	replicate 1	3	22	14	11	22	0
	replicate 2	10	15	21	4	20	0
	replicate 3	6	19	15	10	21	2
	replicate 4	7	18	21	4	18	4
daGS>ITPi on	replicate 1	4	21	15	10	20	2
	replicate 2	14	11	20	5	21	0
	replicate 3	10	15	12	13	22	0
	replicate 4	10	15	13	12	20	0
F4_E
Food intake (CAFE)
		sum uL per fly
daGS>ITP off	replicate 1	3.35156
	replicate 2	2.25781
	replicate 3	2.88281
	replicate 4	2.41406
	replicate 5	1.94531
	replicate 6	1.63281
	replicate 7	3.35156
	replicate 8	2.57031
	replicate 9	2.57031
	replicate 10	2.57031
	replicate 11	2.88281
	replicate 12	2.88281
	replicate 13	2.25781
	replicate 14	7.10156
	replicate 15	1.94531
	replicate 16	2.38281
	replicate 17	1.94531
	replicate 18	2.57031
	replicate 19	2.25781
	replicate 20	3.19531
daGS>ITP on	replicate 1	1.47656
	replicate 2	1.00781
	replicate 3	1.32031
	replicate 4	1.94531
	replicate 5	1.78906
	replicate 6	1.78906
	replicate 7	1.32031
	replicate 8	2.10156
	replicate 9	1.94531
	replicate 10	2.25781
	replicate 11	1.94531
	replicate 12	1.47656
	replicate 13	1.47656
	replicate 14	1.94531
	replicate 15	2.57031
	replicate 16	1.63281
	replicate 17	1.00781
	replicate 18	2.41406
	replicate 19	2.10156
	replicate 20	2.72656
	replicate 21	1.47656
F4_F
Food intake (CAFE)
		sum uL per fly
daGS>ITPi off	replicate 1	1.78906
	replicate 2	3.35156
	replicate 3	2.88281
	replicate 4	1.00781
	replicate 5	2.88281
	replicate 6	2.57031
	replicate 7	2.10156
	replicate 8	3.03906
	replicate 9	2.10156
	replicate 10	2.10156
	replicate 11	1.63281
	replicate 12	2.57031
	replicate 13	2.88281
	replicate 14	1.63281
	replicate 15	2.25781
	replicate 16	1.47656
	replicate 17	2.25781
	replicate 18	1.63281
	replicate 19	2.41406
	replicate 20	1.78906
daGS>ITPi on	replicate 1	3.03906
	replicate 2	2.57031
	replicate 3	2.41406
	replicate 4	3.50781
	replicate 5	1.63281
	replicate 6	2.41406
	replicate 7	2.88281
	replicate 8	2.72656
	replicate 9	3.19531
	replicate 10	3.19531
	replicate 11	2.57031
	replicate 12	2.72656
	replicate 13	3.50781
	replicate 14	2.72656
	replicate 15	1.78906
	replicate 16	2.88281
	replicate 17	2.25781
	replicate 18	2.25781
	replicate 19	3.19531

## Sheet: Figure5
F5_B
defecation rate
	total nr of feces in given time point
		2h	3h	4h	5h	6h
daGS>ITP off	replicate 1	0	0	2	9	32
	replicate 2	0	1	7	12	29
	replicate 3	0	0	0	4	27
	replicate 4	1	9	16	27	54
daGS>ITP on	replicate 1	0	0	0	3	13
	replicate 2	0	0	0	4	14
	replicate 3	0	0	2	4	24
	replicate 4	0	0	0	5	25
F5_C
defecation rate
	total nr of feces in given time point
		2h	3h	4h	5h	6h
daGS>ITPi off	replicate 1	0	1	6	16	37
	replicate 2	0	1	12	20	51
	replicate 3	3	5	18	28	59
	replicate 4	1	4	8	16	52
daGS>ITPi on	replicate 1	0	0	11	19	65
	replicate 2	9	18	44	89	153
	replicate 3	1	1	20	42	85
	replicate 4	13	21	35	52	84
F5_D
defecation events at equilibrium
	nr of feces per 20 flies per 30 min
daGS>ITP off	replicate 1	25
	replicate 2	25
	replicate 3	18
daGS>ITP on	replicate 1	7
	replicate 2	4
	replicate 3	5
F5_E
defecation events at equilibrium
	nr of feces per 20 flies per 30 min
daGS>ITPi off	replicate 1	26
	replicate 2	23
	replicate 3	25
daGS>ITPi on	replicate 1	28
	replicate 2	32
	replicate 3	28
F5_F
relative size of feces
area of feces (arbitrary units)
daGS>ITP off	replicate 1	952.5
	replicate 2	1925
	replicate 3	2045.5
	replicate 4	1479.5
	replicate 5	1042
	replicate 6	2030
	replicate 7	1368
	replicate 8	1976.5
	replicate 9	1316.5
	replicate 10	1372
	replicate 11	929
	replicate 12	3068.5
	replicate 13	2098.5
	replicate 14	899.5
	replicate 15	1436.5
	replicate 16	2318
	replicate 17	1336
	replicate 18	1189.5
	replicate 19	1696.5
	replicate 20	1652
	replicate 21	1254
	replicate 22	1213.5
	replicate 23	1617.5
	replicate 24	1975
	replicate 25	3486.5
	replicate 26	1714.5
	replicate 27	1900.5
	replicate 28	761.5
	replicate 29	849.5
	replicate 30	2534.5
	replicate 31	802
	replicate 32	1250.5
daGS>ITP on	replicate 1	1287
	replicate 2	630
	replicate 3	1842.5
	replicate 4	919
	replicate 5	616.5
	replicate 6	614.5
	replicate 7	1432.5
	replicate 8	1445
	replicate 9	1457.5
F5_G
relative size of feces
daGS>ITPi off	replicate 1	1755.5
	replicate 2	1292
	replicate 3	1216.5
	replicate 4	2561
	replicate 5	317.5
	replicate 6	2188
	replicate 7	1406.5
	replicate 8	1310.5
	replicate 9	436
	replicate 10	1829
	replicate 11	1325.5
	replicate 12	1315.5
	replicate 13	1647
	replicate 14	2016.5
	replicate 15	1237.5
	replicate 16	2021.5
	replicate 17	1215.5
	replicate 18	2676.5
	replicate 19	3258
	replicate 20	1862.5
	replicate 21	699.5
	replicate 22	1899
	replicate 23	697.5
	replicate 24	925
	replicate 25	950.5
	replicate 26	2190.5
	replicate 27	1178
	replicate 28	828.5
	replicate 29	2109
	replicate 30	2661
	replicate 31	1430.5
	replicate 32	2260
	replicate 33	809
	replicate 34	1493
daGS>ITPi on	replicate 1	703
	replicate 2	1197
	replicate 3	514.5
	replicate 4	627
	replicate 5	1067.5
	replicate 6	1255
	replicate 7	1585
	replicate 8	1139
	replicate 9	491
	replicate 10	574
	replicate 11	727
	replicate 12	1806.5
	replicate 13	923.5
	replicate 14	303
	replicate 15	944.5
	replicate 16	708.5
	replicate 17	1021.5
	replicate 18	397.5
	replicate 19	1517
	replicate 20	421
	replicate 21	1380.5
	replicate 22	756.5
	replicate 23	2550.5
	replicate 24	860
	replicate 25	1370
	replicate 26	563
	replicate 27	1069.5
	replicate 28	1321
	replicate 29	1183.5
	replicate 30	961.5
	replicate 31	1994.5
	replicate 32	997.5
	replicate 33	1219

## Sheet: Figure6
F6_B
% of flies that started drinking
		1h	1h	1.5 h	1.5 h	3h	3h
raw nr of flies		blue	non-blue	blue	non-blue	blue	non-blue
daGS>ITP off	replicate 1	1	14	5	10	16	0
	replicate 2	2	14	8	7	14	0
	replicate 3	3	13	9	6	15	0
daGS>ITP on	replicate 1	6	9	12	4	14	0
	replicate 2	12	3	11	3	15	0
	replicate 3	10	6	12	2	14	0
F6_C
% of flies that started drinking
		1h	1h	1.5 h	1.5 h	3h	3h
raw nr of flies		blue	non-blue	blue	non-blue	blue	non-blue
daGS>ITPi off	replicate 1	5	11	11	5	14	0
	replicate 2	4	12	8	5	14	0
	replicate 3	5	11	7	6	15	0
daGS>ITPi on	replicate 1	4	12	5	11	14	0
	replicate 2	1	15	6	8	14	0
	replicate 3	2	14	5	9	14	1
F6_E				F6_F
water intake				water intake
		uL per fly				uL per fly
daGS>ITP off	replicate 1	0.5		daGS>ITPi off	replicate 1	0.6
	replicate 2	0.5			replicate 2	0.6
	replicate 3	0.5			replicate 3	0.7
	replicate 4	0.2			replicate 4	0.3
	replicate 5	0.6			replicate 5	0.5
	replicate 6	0.7			replicate 6	0.5
	replicate 7	0.7			replicate 7	0.5
	replicate 8	0.3			replicate 8	0.6
	replicate 9	0.8			replicate 9	0.6
	replicate 10	0.6			replicate 10	0.5
	replicate 11	0.6			replicate 11	0.5
	replicate 12	0.5			replicate 12	0.7
	replicate 13	0.8			replicate 13	0.7
	replicate 14	0.4			replicate 14	1.3
	replicate 15	0.7			replicate 15	0.7
	replicate 16	0.6			replicate 16	0.4
	replicate 17	0.6			replicate 17	0.6
	replicate 18	0.7			replicate 18	0.5
	replicate 19	0.4			replicate 19	0.5
	replicate 20	0.6			replicate 20	0.3
	replicate 21	0.7			replicate 21	0.2
	replicate 22	0.3			replicate 22	0.4
daGS>ITP on	replicate 1	0.5		daGS>ITPi on	replicate 1	0.3
	replicate 2	0.8			replicate 2	0.2
	replicate 3	0.4			replicate 3	0.7
	replicate 4	0.5			replicate 4	0.4
	replicate 5	0.7			replicate 5	0.2
	replicate 6	0.5			replicate 6	0.5
	replicate 7	0.8			replicate 7	0.4
	replicate 8	0.7			replicate 8	0.2
	replicate 9	1			replicate 9	0.5
	replicate 10	0.5			replicate 10	0
	replicate 11	0.9			replicate 11	0.7
	replicate 12	0.5			replicate 12	0.5
	replicate 13	1			replicate 13	0.3
	replicate 14	0.8			replicate 14	0.2
	replicate 15	0.4			replicate 15	0
	replicate 16	0.8			replicate 16	0
	replicate 17	0.8			replicate 17	0
	replicate 18	0.8			replicate 18	0
					replicate 19	0.3
					replicate 20	0.4
					replicate 21	0.6
					replicate 22	0.5
					replicate 23	0
					replicate 24	0.5

## Sheet: supplement
S1 Fig
water content, control
		body water (%)
0 uM RU-486	replicate 1	66.8372
	replicate 2	71.1875
	replicate 3	70.8308
	replicate 4	70.739
	replicate 5	70.5695
	replicate 6	70.2789
200 uM RU-486	replicate 1	69.6915
	replicate 2	70.8251
	replicate 3	69.5485
	replicate 4	71.3605
	replicate 5	70.5224
	replicate 6	69.8326
	replicate 7	69.5298
	replicate 8	69.1884
S2 Fig
water content,alternative RNAi line
		body water (%)
daGS>ITPi off	replicate 1	71.2025
	replicate 2	70.7165
	replicate 3	73.1429
	replicate 4	75.1202
	replicate 5	72.561
	replicate 6	71.831
daGS>ITPi on	replicate 1	71.5328
	replicate 2	71.2375
	replicate 3	66.7939
	replicate 4	71.3805
	replicate 5	70.4918
	replicate 6	68.3036
S3 Fig
water content, females
		body water (%)
daGs>ITP off	replicate 1	67.9155
	replicate 2	70.1159
	replicate 3	67.7741
	replicate 4	68.0731
	replicate 5	69.7275
	replicate 6	68.8264
	replicate 7	69.0401
	replicate 8	66.2054
daGs>ITP on	replicate 1	71.6422
	replicate 2	72.5139
	replicate 3	71.7601
	replicate 4	71.7784
	replicate 5	71.0582
	replicate 6	72.3479
	replicate 7	72.3245
	replicate 8	71.9352
S3 Fig
water content, females
		body water (%)
daGs>ITPi off	replicate 1	74.5652
	replicate 2	74.2433
	replicate 3	75.583
	replicate 4	75.5619
	replicate 5	74.7734
	replicate 6	75.496
	replicate 7	73.9798
	replicate 8	75.0598
daGs>ITPi on	replicate 1	73.9699
	replicate 2	73.8785
	replicate 3	74.4633
	replicate 4	73.1551
	replicate 5	74.5186
	replicate 6	72.8832
	replicate 7	73.9494
S4 Fig
desiccation resistance females
	raw data: number of dead flies
		time (h)
		6	18	21	24	27	32
daGS>ITP off	replicate 1	0	1	6	8	11	15
	replicate 2	0	3	7	9	10	15
	replicate 3	0	4	7	7	8	15
	replicate 4	0	1	3	8	10	15
daGS>ITP on	replicate 1	0	9	12	13	15	15
	replicate 2	0	9	11	13	15	15
	replicate 3	0	6	9	10	13	15
	replicate 4	0	9	14	15	15	15
S4 Fig
desiccation resistance females
	raw data: number of dead flies
		time (h)
		6	18	21	24	27	32
daGS>ITPi off	replicate 1	0	5	9	9	12	15
	replicate 2	0	4	7	9	11	15
	replicate 3	0	4	8	10	10	15
	replicate 4	0	2	7	9	9	15
daGS>ITPi on	replicate 1	0	6	7	11	11	15
	replicate 2	0	9	11	13	15	15
	replicate 3	1	9	10	13	13	15
S6 Fig
water content, females
		body water (%)
tub-GAL80[ts]; Impl2>ITPi	replicate 1	68.1591
	replicate 2	67.758
	replicate 3	67.51
	replicate 4	66.3105
	replicate 5	68.4906
	replicate 6	69.3487
	replicate 7	68.4958
	replicate 8	68.0495
tub-GAL80[ts]; Impl2-GAL4	replicate 1	69.0977
	replicate 2	66.3624
	replicate 3	66.3985
	replicate 4	68.1884
	replicate 5	67.1316
	replicate 6	67.6152
	replicate 7	66.8633
	replicate 8	65.8309
ITPi	replicate 1	66.1853
	replicate 2	72.6522
	replicate 3	65.6039
	replicate 4	67.9685
	replicate 5	69.3991
	replicate 6	64.25
	replicate 7	64.2344
S6 Fig
desiccation resistance females
	raw data: number of dead flies
		time (h)
		3	12	15	18	21	24	28	35	40
tub-GAL80[ts]; Impl2>ITPi	replicate 1	0	6	16	20	22	22	22	22	22
	replicate 2	0	6	11	21	22	22	22	22	22
	replicate 3	0	2	13	20	23	23	23	23	23
tub-GAL80[ts]; Impl2-GAL4	replicate 1	0	3	5	9	13	18	19	19
	replicate 2	0	4	6	14	15	16	20	22
	replicate 3	0	5	10	12	15	16	21	22
ITPi	replicate 1	0	4	9	10	18	21	23	24	24
	replicate 2	0	5	6	8	10	13	15	18	20
	replicate 3	0	5	11	14	14	14	18	21	22
S7 Fig
Food intake (CAFE), alternative RNAi
		sum uL per fly
daGS>ITP off	replicate 1	1.05
	replicate 2	1.55
	replicate 3	0.95
	replicate 4	1.15
	replicate 5	1.25
	replicate 6	0.65
	replicate 7	0.95
	replicate 8	0.95
	replicate 9	1.25
	replicate 10	1.25
	replicate 11	0.75
	replicate 12	0.85
	replicate 13	1.05
	replicate 14	1.05
	replicate 15	1.35
	replicate 16	0.55
	replicate 17	1.25
daGS>ITP on	replicate 1	1.65
	replicate 2	0.65
	replicate 3	1.05
	replicate 4	1.55
	replicate 5	1.15
	replicate 6	0.85
	replicate 7	1.15
	replicate 8	1.15
	replicate 9	1.65
	replicate 10	1.45
	replicate 11	1.35
	replicate 12	1.05
	replicate 13	1.35
	replicate 14	1.15
	replicate 15	1.85
S8 Fig
defecation rate alternative RNAi
	total nr of feces in given time point
		2h	3h	4h	5h	6h
daGS>ITPi off	replicate 1	1	3	6	11	26
	replicate 2	0	3	7	12	27
	replicate 3	0	2	6	11	27
	replicate 4	0	1	4	7	20
daGS>ITPi on	replicate 1	3	11	16	26	42
	replicate 2	6	14	18	30	50
	replicate 3	1	6	14	32	52
	replicate 4	3	15	21	37	56
S10 Fig
relative mean lightness
		mean lightness
daGS>ITP off	replicate 1	0.69478
	replicate 2	0.565638
	replicate 3	0.598968
	replicate 4	0.456594
	replicate 5	0.638267
	replicate 6	0.607405
	replicate 7	0.677016
	replicate 8	0.50478
	replicate 9	0.711891
	replicate 10	0.722578
	replicate 11	0.724536
	replicate 12	0.555404
	replicate 13	0.430588
	replicate 14	0.35496
	replicate 15	0.677022
	replicate 16	0.693396
	replicate 17	0.270323
	replicate 18	0.715919
	replicate 19	0.538968
	replicate 20	0.395398
	replicate 21	0.668217
	replicate 22	0.449877
	replicate 23	0.360872
	replicate 24	0.28548
	replicate 25	0.322476
	replicate 26	0.368923
	replicate 27	0.497458
	replicate 28	0.717163
	replicate 29	0.684909
	replicate 30	0.729101
	replicate 31	0.607268
	replicate 32	0.624991
daGS>ITP on	replicate 1	0.442506
	replicate 2	0.66358
	replicate 3	0.363032
	replicate 4	0.599229
	replicate 5	0.725502
	replicate 6	0.777603
	replicate 7	0.743292
	replicate 8	0.29688
	replicate 9	0.429775
S10 Fig
relative mean lightness
		mean lightness
daGS>ITPi off	replicate 1	0.682338
	replicate 2	0.797471
	replicate 3	0.725547
	replicate 4	0.650964
	replicate 5	0.722041
	replicate 6	0.575743
	replicate 7	0.66276
	replicate 8	0.577462
	replicate 9	0.723529
	replicate 10	0.652575
	replicate 11	0.656064
	replicate 12	0.762574
	replicate 13	0.595651
	replicate 14	0.460002
	replicate 15	0.751392
	replicate 16	0.710871
	replicate 17	0.49179
	replicate 18	0.555005
	replicate 19	0.614881
	replicate 20	0.450456
	replicate 21	0.773313
	replicate 22	0.650758
	replicate 23	0.680278
	replicate 24	0.752078
	replicate 25	0.732972
	replicate 26	0.734762
	replicate 27	0.761541
	replicate 28	0.376783
	replicate 29	0.71181
	replicate 30	0.684563
	replicate 31	0.702262
	replicate 32	0.566995
	replicate 33	0.727702
	replicate 34	0.681566
daGS>ITPi on	replicate 1	0.80549
	replicate 2	0.459688
	replicate 3	0.760295
	replicate 4	0.732384
	replicate 5	0.726613
	replicate 6	0.689181
	replicate 7	0.686319
	replicate 8	0.758699
	replicate 9	0.821731
	replicate 10	0.78142
	replicate 11	0.612717
	replicate 12	0.738308
	replicate 13	0.562359
	replicate 14	0.711694
	replicate 15	0.516136
	replicate 16	0.75789
	replicate 17	0.741301
	replicate 18	0.759545
	replicate 19	0.61365
	replicate 20	0.665975
	replicate 21	0.357811
	replicate 22	0.681658
	replicate 23	0.273136
	replicate 24	0.605127
	replicate 25	0.500385
	replicate 26	0.763173
	replicate 27	0.76923
	replicate 28	0.673218
	replicate 29	0.739908
	replicate 30	0.783243
	replicate 31	0.574628
	replicate 32	0.686228
	replicate 33	0.609105
S9
water intake, alternative RNAi
		uL per fly
daGS>ITPi off	replicate 1	0.6
	replicate 2	0.7
	replicate 3	0.4
	replicate 4	0.4
	replicate 5	0.6
	replicate 6	0.8
	replicate 7	0.7
	replicate 8	0.6
	replicate 9	0.7
	replicate 10	0.7
	replicate 11	0.5
	replicate 12	0.4
	replicate 13	0.5
	replicate 14	0.4
	replicate 15	0.5
	replicate 16	0.5
	replicate 17	0.8
	replicate 18	0.5
	replicate 19	0.4
	replicate 20	0.6
	replicate 21	0.8
	replicate 22	0.6
	replicate 23	0.6
	replicate 24	0.6
daGS>ITPi off	replicate 1	0.5
	replicate 2	0.6
	replicate 3	0.8
	replicate 4	0.4
	replicate 5	0.5
	replicate 6	0.6
	replicate 7	0.6
	replicate 8	0.4
	replicate 9	0.6
	replicate 10	0.7
	replicate 11	0.4
	replicate 12	0.4
	replicate 13	0.3
	replicate 14	0.3
	replicate 15	0.8
	replicate 16	0.3
	replicate 17	0.3
	replicate 18	0.1
	replicate 19	0.1
	replicate 20	0.4
